# Supplementary material for: Time Estimation Following an Exhaustive Exercise
Source: J Funct Morphol Kinesiol. 2025 Jan 16;10(1):35. doi: 10.3390/jfmk10010035 (PMC11755588; doi:10.3390/jfmk10010035)
Supplement: Supplementary file 1 [file jfmk-10-00035-s001.zip]

Archive with 1 entries (1 files):
- jfmk-3421541-supplementary.pdf
